# Supplementary material for: Lower Musculoskeletal Fitness Among Youth with Disabilities, Ages 6 to 15 Years
Source: Int J Environ Res Public Health. 2025 Feb 17;22(2):302. doi: 10.3390/ijerph22020302 (PMC11855659; doi:10.3390/ijerph22020302)
Supplement: Supplementary file 1 [file ijerph-22-00302-s001.zip]

Archive with 1 entries (1 files):
- ijerph-3426735-supplementary.pdf
